# Supplementary material for: An Energy-Efficient Coverage Enhancement Strategy for Wireless Sensor Networks Based on a Dynamic Partition Algorithm for Cellular Grids and an Improved Vampire Bat Optimizer
Source: Sensors (Basel). 2020 Jan 22;20(3):619. doi: 10.3390/s20030619 (PMC7038011; doi:10.3390/s20030619)
Supplement: Supplementary file 1 [file sensors-20-00619-s001.zip]

Archive with 7 entries (6 files):
- Matlab Code/
- Matlab Code/Compute_Distance.m
- Matlab Code/Fig_Cover.m
- Matlab Code/Initialization_Position.m
- Matlab Code/Main.m
- Matlab Code/Mesh4Cellular.m
- Matlab Code/VBO.m
