# Supplementary material for: An Energy-Efficient Coverage Enhancement Strategy for Wireless Sensor Networks Based on a Dynamic Partition Algorithm for Cellular Grids and an Improved Vampire Bat Optimizer
Source: Sensors (Basel). 2020 Jan 22;20(3):619. doi: 10.3390/s20030619 (PMC7038011; doi:10.3390/s20030619)
Supplement: Supplementary file 1 [file sensors-20-00619-s001.zip › Matlab Code/Compute_Distance.m]

function [ds]=Compute_Distance(Position,Hexagon_Core)

[Dim,~]=size(Position);
ds=zeros(Dim,Dim);
for i=1:Dim
    for j=1:Dim
        ds(i,j)=sqrt((Position(i,1)-Hexagon_Core(j,1))^2+(Position(i,2)-Hexagon_Core(j,2))^2);
    end
end
