# Supplementary material for: An Energy-Efficient Coverage Enhancement Strategy for Wireless Sensor Networks Based on a Dynamic Partition Algorithm for Cellular Grids and an Improved Vampire Bat Optimizer
Source: Sensors (Basel). 2020 Jan 22;20(3):619. doi: 10.3390/s20030619 (PMC7038011; doi:10.3390/s20030619)
Supplement: Supplementary file 1 [file sensors-20-00619-s001.zip › Matlab Code/Fig_Cover.m]

function Fig_Cover(R,Boundary,Position)
%%
XMIN=Boundary(1); XMAX=Boundary(2); YMIN=Boundary(3); YMAX=Boundary(4);
Dim = length(Position);

%%
figure,
Ub=((XMAX-XMIN+2*R)/(YMAX-YMIN+2*R))*9/16;
set(gcf,'unit','normalized','position',[0,0.04,Ub,0.87]);

%%
plot([XMIN XMIN XMAX XMAX XMIN],[YMIN YMAX YMAX YMIN YMIN],'k','linewidth',1.5);
xm=[XMIN YMIN;XMIN YMAX;XMAX YMAX;XMAX YMIN];
fill(xm(:,1),xm(:,2),[0.8,0.8,0.8]);
hold on;
plot(Position(:,1),Position(:,2),'k.','MarkerSize',30);hold on

w=0:pi/50:2*pi;
for i=1:Dim
    x1=Position(i,1)+R*cos(w);
    y1=Position(i,2)+R*sin(w);
    plot(x1,y1,'r');hold on;
    text(Position(i,1)+0.2*R,Position(i,2)+0.2*R,['\fontsize{16}\rm',num2str(i)]);hold on;
    fill(x1,y1,'b');hold on;
    alpha(0.5);
end

%%
set(gca,'FontSize',22);
axis([XMIN-R XMAX+R YMIN-R YMAX+R]);
xlabel('X/m','FontSize',26);ylabel('Y/m','FontSize',26);
set(gca,'XTick',XMIN:10:XMAX);set(gca,'YTick',YMIN:10:YMAX);
grid on
