# Supplementary material for: An Energy-Efficient Coverage Enhancement Strategy for Wireless Sensor Networks Based on a Dynamic Partition Algorithm for Cellular Grids and an Improved Vampire Bat Optimizer
Source: Sensors (Basel). 2020 Jan 22;20(3):619. doi: 10.3390/s20030619 (PMC7038011; doi:10.3390/s20030619)
Supplement: Supplementary file 1 [file sensors-20-00619-s001.zip › Matlab Code/Initialization_Position.m]

function Position = Initialization_Position(Dim,Boundary)

XMIN = Boundary(1);XMAX = Boundary(2);YMIN = Boundary(3);YMAX = Boundary(4);
Position(:,1) = (XMAX-XMIN)*rand(1,Dim)+XMIN;
Position(:,2) = (YMAX-YMIN)*rand(1,Dim)+YMIN;
