# Supplementary material for: An Energy-Efficient Coverage Enhancement Strategy for Wireless Sensor Networks Based on a Dynamic Partition Algorithm for Cellular Grids and an Improved Vampire Bat Optimizer
Source: Sensors (Basel). 2020 Jan 22;20(3):619. doi: 10.3390/s20030619 (PMC7038011; doi:10.3390/s20030619)
Supplement: Supplementary file 1 [file sensors-20-00619-s001.zip › Matlab Code/Main.m]

clear,clc,close all

%% 
R = 4.95;
Boundary = [0 50 0 60];
Dim = 53;

%% 
Position = Initialization_Position(Dim,Boundary);
Position4Initial = Position;

%%
Fig_Cover(R,Boundary,Position);

%% 
Cellular_Core = Mesh4Cellular(Boundary,R);
plot(Position(:,1),Position(:,2),'k.','markersize',25);

%% 
[Ds2All] = Compute_Distance(Position,Cellular_Core);

%% 
[Ds2Best] = VBO(Ds2All);

%% 
for i = 1:Dim
    Index = find(Ds2Best(i,:)~=0);
    if ~isempty(Index)
        Position(i,:) = Cellular_Core(Index,:);
    end
end

for i = 1:Dim
    Ind = find(Ds2Best(:,i)~=0);
    plot([Cellular_Core(i,1) Position4Initial(Ind,1)],[Cellular_Core(i,2) Position4Initial(Ind,2)],'k-','linewidth',1.5);hold on
end
%%
Fig_Cover(R,Boundary,Position);
