# Supplementary material for: An Energy-Efficient Coverage Enhancement Strategy for Wireless Sensor Networks Based on a Dynamic Partition Algorithm for Cellular Grids and an Improved Vampire Bat Optimizer
Source: Sensors (Basel). 2020 Jan 22;20(3):619. doi: 10.3390/s20030619 (PMC7038011; doi:10.3390/s20030619)
Supplement: Supplementary file 1 [file sensors-20-00619-s001.zip › Matlab Code/Mesh4Cellular.m]

function Hexagon_Core=Mesh4Cellular(Boundary,R)

XMIN=Boundary(1);XMAX=Boundary(2);YMIN=Boundary(3);YMAX=Boundary(4);

%%
figure,
Ub=((XMAX-XMIN+2*R)/(YMAX-YMIN+2*R))*9/16;
set(gcf,'unit','normalized','position',[0,0.04,Ub,0.87]);
xm=[XMIN YMIN;XMIN YMAX;XMAX YMAX;XMAX YMIN];
fill(xm(:,1),xm(:,2),[0.8,0.8,0.8]);
hold on;

%%
Width=(XMAX-XMIN);  Height=(YMAX-YMIN);
dx=1.5*R;  dy=R*sqrt(3)/2;
mx=ceil(Width/dx);  my=ceil(Height/dy)+1;
A=0:pi/3:2*pi;
px=R*cos(A);  py=R*sin(A);
K=1;

%%
for i=0:mx-1
    for j=0:my-1
        if mod((i+j),2)==0
            xx=i*dx;yy=j*dy;
            Hexagon_Core(K,1)=xx+0.5*R+XMIN;
            Hexagon_Core(K,2)=yy+YMIN;
            K=K+1;
            plot(px+xx+0.5*R+XMIN,py+yy+YMIN,'k--','linewidth',1);
        end
    end
end
K=K-1;

%%
hold on
plot(Hexagon_Core(:,1),Hexagon_Core(:,2),'bo','markersize',8);hold on
plot([XMIN XMIN XMAX XMAX XMIN],[YMIN YMAX YMAX YMIN YMIN],'k','linewidth',1.5)

%%
set(gca,'FontSize',22);
axis([XMIN-R XMAX+R YMIN-R YMAX+R]);
xlabel('X/m','FontSize',26);ylabel('Y/m','FontSize',26);
set(gca,'XTick',XMIN:10:XMAX);set(gca,'YTick',YMIN:10:YMAX);
grid on
