# Supplementary material for: An Energy-Efficient Coverage Enhancement Strategy for Wireless Sensor Networks Based on a Dynamic Partition Algorithm for Cellular Grids and an Improved Vampire Bat Optimizer
Source: Sensors (Basel). 2020 Jan 22;20(3):619. doi: 10.3390/s20030619 (PMC7038011; doi:10.3390/s20030619)
Supplement: Supplementary file 1 [file sensors-20-00619-s001.zip › Matlab Code/VBO.m]

function [Ds2Best] = VBO(Ds2All)

%% 
A = -Ds2All;
N = size(A,1);
prices = ones(N,1);
Ds2Best = zeros(N,N);

%% 
A = A*(N+1);
maxAbsA = max(abs(A(:)));
epsilon = maxAbsA/25;
epsilonDecreaseFactor = 0.2;

%%
while (epsilon >= 1)
    assignments = nan(N,1);
    while (any(isnan(assignments)))
        unassignedIdx = find(isnan(assignments));  
        nUnassigned = numel(unassignedIdx);
        AijMinusPj = bsxfun(@minus, A(unassignedIdx,:), prices');
        [~,viIdx] = max(AijMinusPj, [], 2);
        for i=1:nUnassigned
            AijMinusPj(i,viIdx(i)) = -inf;
        end
        wi = max(AijMinusPj, [], 2);
        
        Intrests = nan(nUnassigned,1);
        for i=1:nUnassigned
            Intrests(i) = A(unassignedIdx(i),viIdx(i)) - wi(i) + epsilon;
        end
        
        objectsThatHaveBeenBiddedFor = unique(viIdx);
        for uniqueObjIdx=1:numel(objectsThatHaveBeenBiddedFor)
            currObject = objectsThatHaveBeenBiddedFor(uniqueObjIdx);
            personssWhoGaveBidsForJ = find(viIdx==currObject);
            
            [prices(currObject), idx] = max(Intrests(personssWhoGaveBidsForJ));
            personWithHighestBid = unassignedIdx(personssWhoGaveBidsForJ(idx));
            
            assignments(assignments==currObject) = nan;
            assignments(personWithHighestBid) = currObject;
            
        end
    end
    epsilon = epsilon * epsilonDecreaseFactor;
end

for i = 1:N
    Ds2Best(i,assignments(i)) = Ds2All(i,assignments(i));
end

while (1)
    Old_Ds2Best = Ds2Best;
    for i = 1:N      
        if max(Ds2Best(i,:))>0        
            [~,j] = max(Ds2Best(i,:));        
            I1 = []; I2 = []; A = []; t = 1;
            for m = 1:N
                if max(Ds2Best(m,:))>0
                    [~,n] = max(Ds2Best(m,:));
                    if (Ds2All(i,n) < Ds2All(i,j)) && (Ds2All(m,j) < Ds2All(i,j))
                        I1(t) = n;
                        I2(t) = m;
                        A(t) = Ds2All(i,n)+Ds2All(m,j)+abs(Ds2All(i,n)-Ds2All(m,j));
                        t = t+1;
                    end
                end
            end
            
            if ~isempty(A)
                [~,I] = max(A);
                Ds2Best(i,I1(I)) = Ds2All(i,I1(I));
                Ds2Best(I2(I),j) = Ds2All(I2(I),j);
                Ds2Best(i,j) = 0;
                Ds2Best(I2(I),I1(I)) = 0;
            end
        end
    end

    if isequal(Old_Ds2Best, Ds2Best)
        break;
    end
end
